# Supplementary material for: Synthesis and Structural Study of Amidrazone Derived Pyrrole-2,5-Dione Derivatives: Potential Anti-Inflammatory Agents
Source: Molecules. 2022 Apr 30;27(9):2891. doi: 10.3390/molecules27092891 (PMC9099820; doi:10.3390/molecules27092891)
Supplement: Supplementary file 1 [file molecules-27-02891-s001.zip]

Archive with 1 entries (1 files):
- molecules-1685329-SI.pdf
